# Supplementary material for: Develop and Psychometric Testing an Instrument to Evaluate the Management of Digital Competence Sharing in Healthcare
Source: J Nurs Manag. 2025 Jul 3;2025:9906301. doi: 10.1155/jonm/9906301 (PMC12245504; doi:10.1155/jonm/9906301)
Supplement: Supporting Information — Additional supporting information can be found online in the Supporting Information section. [file 9906301.f1.zip]

Archive with 2 entries (2 files):
- COSMIN checklist.docx
- Supplementary Table 1.docx
